# Supplementary material for: Genome Mining and Characterization of Two Novel Lacticaseibacillus rhamnosus Probiotic Candidates with Bile Salt Hydrolase Activity
Source: Biomolecules. 2025 Jan 8;15(1):86. doi: 10.3390/biom15010086 (PMC11763831; doi:10.3390/biom15010086)
Supplement: Supplementary file 1 [file biomolecules-15-00086-s001.zip]

Archive with 7 entries (7 files):
- Figure S1.tiff
- Figure S2.tiff
- Figure S3.tiff
- Figure S4.tiff
- Figure S5.tiff
- Supplementary Figures_Biomolecules_proof.pdf
- Supplementary Tables_Biomolecules_proof.pdf
